# Supplementary material for: Design of TAT-Conjugated Bowman–Birk Trypsin Inhibitor Peptides with Enhanced Antimicrobial and Antiproliferative Activities
Source: Biomolecules. 2026 Mar 30;16(4):511. doi: 10.3390/biom16040511 (PMC13112966; doi:10.3390/biom16040511)
Supplement: Supplementary file 1 [file biomolecules-16-00511-s001.zip]

Archive with 1 entries (1 files):
- biomolecules-4194211-supplementary.pdf
